# Supplementary material for: Identification of Conserved MEL-28/ELYS Domains with Essential Roles in Nuclear Assembly and Chromosome Segregation
Source: PLoS Genet. 2016 Jun 24;12(6):e1006131. doi: 10.1371/journal.pgen.1006131 (PMC4920428; doi:10.1371/journal.pgen.1006131)
Supplement: S1 Table — (XLSX) [file pgen.1006131.s017.xlsx]

## Sheet: S1_Table_Plasmids
Plasmid name	Description	Design	Reference
#588	Plasmid containing mel-28 gene	mel-28 gene obtained by subcloning SalI/XmaI fragment from C38D4 cosmid into L4440	Galy et al., 2006
#604	Plasmid encoding MEL-28 with unique XmaI restriction site	Derived from #588; L4440 - contains unique XmaI site immediately before mel-28 stop codon	Galy et al., 2006
#621	pCRII-mel-28		Galy et al., 2006
#630	Plasmid encoding MEL-28::GFP	GFP from inserted into XmaI of #604.	Galy et al., 2006
#1255	Plasmid containing mel-28 fragment with loop2 mutation (l2m; D409S/Y412S/R415A/V416S/P415G).	Two overlapping PCR fragments were produced with primers B466+B585 and B470+B584 using #604 as template. These fragments were next used as template with primers B466+B470and the product was inserted into pSPARK vector.	This study
#1263	Plasmid encoding MEL-28_l2m	NdeI/PfoI fragment from #1255 inserted into NdeI/PfoI of #604.	This study
#1286	Plasmid to express Cas9		Friedland et al., 2013
#1397	mel-28 repair template	Repair template made by Gibson assembly of gBlock and two PCR fragments; contains silent mutation in PAM sequence (AGG at position 55-57 relative to mel-28 ATG is mutated to AGA).	This study
pALI2	pie-1 promoter driving expression of GFP::MEL-28 aa1188-1784	Cut pAF3 with SpeI to excise full-length mel-28 and replaced this with a fragment encoding aa1188-1784 that was amplified from a genomic clone.	This study
pALI3	pie-1 promoter driving expression of GFP::MEL-28 aa826-1784	Cut pAF3 with SpeI to excise full-length mel-28 and replaced this with a fragment encoding aa826-1784 that was amplified from a genomic clone.	This study
pALI8	pie-1 promoter driving expression of GFP::MEL-28 aa508-1784	Cut pAF3 with SpeI to excise full-length mel-28 and replaced this with a fragment encoding aa508-1784 that was amplified from a genomic clone.	This study
pALI9	pie-1 promoter driving expression of GFP::MEL-28 aa1-1744	Cut pAF3 with SpeI to excise full-length mel-28 and replaced this with a fragment encoding aa1-1744 that was amplified from a genomic clone.	This study
pBN1	lmn-1 promoter driving ubiquitous expression of mCherry::HIS-58		Rodenas et al., 2012
pBN4	Heat shock inducible hsp-16.41 promoter controlling expression of GFP		Gonzalez-Aguilera et al., 2014
pBN8	Cloning vector for MosSCI into ttTi5605 II		Rodenas et al., 2012
pBN16	Heat shock inducible hsp-16.41 promoter controlling expression of GFP		Gonzalez-Aguilera et al., 2014
pBN23	Heat shock inducible hsp-16.41 promoter controlling expression of GFP::NPP-15		Rodenas et al., 2012
pBN40	lmn-1 promoter driving ubiquitous expression of GFP::HIS-58		Morales-Martínez et al., 2015
pBN41	myo-2 promoter driving expression of GFP in the pharynx		Morales-Martínez et al., 2015
pBN42	myo-3 promoter driving expression of GFP in the body muscle		Morales-Martínez et al., 2015
pBN61	Heat shock inducible hsp-16.41 promoter controlling expression of DAM::MYC		Gonzalez-Aguilera et al., 2014
pBN69	Heat shock inducible hsp-16.41 promoter controlling expression of DAM::MYC::MEL-28	mel-28 NheI gDNA fragment from #621 inserted into pBN61	This study
pBN97	Heat shock inducible hsp-16.41 promoter controlling expression of GFP::MEL-28	Phsp-16.41::gfp NgoMIV/NotI fragment from pBN23 into pBN69	This study
pBN114	Heat shock inducible hsp-16.41 promoter controlling expression of GFP::MEL-28 aa209-709	mel-28 internal fragment amplified with primers B466+B470, cut NgoMIV+NheI, inserted into NgoMIV+NheI of pBN16	This study
pBN115	Heat shock inducible hsp-16.41 promoter controlling expression of GFP::MEL-28 aa846-1350	mel-28 internal fragment amplified with primers B468+B471, cut NgoMIV+NheI, inserted into NgoMIV+NheI of pBN16	This study
pBN116	Heat shock inducible hsp-16.41 promoter controlling expression of GFP::MEL-28 aa846-1601	mel-28 C-terminal fragment amplified with primers B468+B469, cut Bgl II+NheI; 1340bp fragment inserted into Bgl II+NheI of pBN115	This study
pBN117	Heat shock inducible hsp-16.41 promoter controlling expression of GFP::MEL-28 Daa1239-1728	pBN97 digested with Bgl II and re-ligation of 9970 + 4165bp fragments	This study
pBN123	mel-28 promoter (1.1kb) driving expresion of MEL-28::GFP	mel-28::gfp SpeI/NgoMIV fragment from #630 inserted into SpeI/NgoMIV of pBN8	This study
pBN128	Heat shock inducible hsp-16.41 promoter controlling expression of GFP::MEL-28 aa846-1167	mel-28 internal fragment amplified with B468+B542, cut NgoMIV+NheI, inserted into NgoMIV+NheI of pBN16	This study
pBN129	Heat shock inducible hsp-16.41 promoter controlling expression of GFP::MEL-28 aa1161-1601	mel-28 internal fragment amplified with B469+B541, cut NgoMIV+NheI, inserted into NgoMIV+NheI of pBN16	This study
pBN131	Heat shock inducible hsp-16.41 promoter controlling expression of GFP::MEL-28 aa681-1350	mel-28 internal fragment amplified with B548+B471, cut NgoMIV+NheI, inserted into NgoMIV+NheI of pBN16	This study
pBN146	Heat shock inducible hsp-16.41 promoter controlling expression of GFP::MEL-28 aa846-1071	pBN115 digested with MscI/NheI and re-ligation of backbone vector .	This study
pBN150	Heat shock inducible hsp-16.41 promoter controlling expression of GFP::MEL-28 aa681-929	mel-28 internal fragment amplified with B548+B467, cut NgoMIV+NheI, inserted into NgoMIV+NheI of pBN16	This study
pBN157	Heat shock inducible hsp-16.41 promoter controlling expression of GFP::MEL-28 aa1239-1601	pBN98 digested with Bgl II and re-ligation of backbone vector	This study
pBN169	mex-5 promoter driving expression of GFP	Pmex-5 amplified with primers B586 + B587 (using gDNA), insert in pSpark vector, cut with SphI + Acc65I and Insert into SphI + Acc65I of pBN4	This study
pBN170	Plasmid encoding MEL-28_l2m::GFP	Insert XmaI-GFP-XmaI fragment from #630 into Xma site of #1263	This study
pBN171	Plasmid encoding MEL-28_l2m::GFP	NgoMIV/SpeI fragment from pBN170 inserted into NgomIV/SpeI site of pBN8	This study
pBN179	mex-5 promoter driving expression of GFP::MEL-28	Pmex-5::gfp amplified with primers B586 + B588 (using pBN169), cut with NotI + NgomIV and Insert into NotI + NgomIV of pBN97	This study
pBN180	Empty sgRNA plasmid	sgRNA plasmid derived from pDD162 by whole-plasmid PCR with B633+B634 (to deleted Cas9 cassette)	This study
pBN186	mel-28 promoter driving expression of MEL-28_aa1-956_l2m::GFP	Q5 site-directed mutagenesis with primers B673+B7669 on pBN171	This study
pBN187	mel-28 promoter driving expression of MEL-28_aa1-956::GFP	Q5 site-directed mutagenesis with primers B673+B7669 on pBN123	This study
pBN198	Heat shock inducible hsp-16.41 promoter controlling expression of GFP::MEL-28 aa846-956	mel-28 internal fragment amplified with B726+B468, cut NgoMIV+NheI, inserted into NgoMIV+NheI of pBN16	This study
pBN207	U6 promoter driving expression of dpy-10 sgRNA	Q5 site-directed mutagenesis with primers B635+B724 on pBN180	This study
pBN220	U6 promoter driving expression of mel-28 sgRNA	Q5 site-directed mutagenesis with primers B635+B790 on pBN180	This study
pCFJ90	myo-2 promoter driving expression of mCherry in the pharynx		Frokjaer-Jensen et al., 2008
pCFJ104	myo-3 promoter driving expression of mCherry in the body muscle		Frokjaer-Jensen et al., 2008
pCFJ601	eft-3 promoter driving expression of Mos transposase in the germ line		Frokjaer-Jensen et al., 2012
pDD162	Plasmid to express Cas9 and empty sgRNA		Dickinson et al., 2013
pJL43.1	glh-2 promoter driving expression of Mos transposase in the germ line		Frokjaer-Jensen et al., 2008
pMA122	Heat shock inducible hsp-16.41 promoter controlling expression of PEEL-1		Frokjaer-Jensen et al., 2012
pMSM3	pie-1 promoter driving expression of GFP::MEL-28 aa1740-1784	Cut pAF3 with SpeI to excise full-length mel-28 and replaced this with a fragment encoding aa1740-1784 that was amplified from a genomic clone using SpeI.	This study
pMSM4	pie-1 promoter driving expression of GFP::MEL-28 aa1624-1784	Cut pAF3 with SpeI to excise full-length mel-28 and replaced with fragment encoding aa1624-1784 that was amplified from a genomic clone.	This study
pMSM5	mex-5 promoter driving expression of GFP::MEL-28 Daa498-956	Amplified 5' fragment from a genomic clone and ligated into pBSKS SpeI/NotI, then amplified 3' fragment from a genomic clone and ligated adjacent to 5' fragment using NotI/SacI. Excised entire cassette using SpeI and ligated into pBN179/NheI.	This study
pMSM6	mex-5 promoter driving expression of GFP::MEL-28 aa957-1784	Cut pBN179 with NheI to excise full-length mel-28 and used SpeI to replace this with a mel-28 fragment amplifiied from a genomic clone that represents aa957-1784.	This study
pAF3	pie-1 promoter driving expression of GFP::MEL-28		Fernandez and Piano, 2006
pAF66	pie-1 promoter driving expression of GFP::MEL-28 aa1-765	Cut pAF3 with SpeI to excise full-length mel-28 and replaced this with a fragment encoding aa1-765 that was amplified from a genomic clone.	This study
pAF67	pie-1 promoter driving expression of GFP::MEL-28 aa1-1629 (ΔAThooks)	Cut pAF3 with SpeI to excise full-length mel-28 and replaced this with a fragment encoding aa1-1629 that was amplified from a genomic clone.	This study
pAF86	pie-1 promoter driving expression of GFP::MEL-28 Δaa566-778	Amplified 5' fragment from a genomic clone and ligated into pBSKS SpeI/NotI, then amplified 3' fragment from a genomic clone and ligated adjacent to 5' fragment using NotI/SacI. Excised entire cassette using SpeI and ligated into pAF3 backbone.	This study
pAF114	pie-1 promoter driving expression of GFP::MEL-28 Δaa1140-1186	Amplified 5' fragment from a genomic clone and ligated into pBSKS SpeI/NotI, then amplified 3' fragment from a genomic clone and ligated adjacent to 5' fragment using NotI/SacI. Excised entire cassette using SpeI and ligated into pAF3 backbone.	This study
Dickinson, D.J., J.D. Ward, D.J. Reiner, and B. Goldstein. 2013. Engineering the Caenorhabditis elegans genome using Cas9-triggered homologous recombination. Nat Methods. 10:1028-1034.
Friedland, A.E., Y.B. Tzur, K.M. Esvelt, M.P. Colaiacovo, G.M. Church, and J.A. Calarco. 2013. Heritable genome editing in C. elegans via a CRISPR-Cas9 system. Nat Methods. 10:741-743.
Fernandez, A.G., and F. Piano. 2006. MEL-28 is donwstream of the Ran Cycle and is required for nuclear-envelope function and chromatin maintenance. Current Biology. 16:1757-1763
Frokjaer-Jensen, C., M.W. Davis, M. Ailion, and E.M. Jorgensen. 2012. Improved Mos1-mediated transgenesis in C. elegans. Nat Methods. 9:117-118.
Frokjaer-Jensen, C., M.W. Davis, C.E. Hopkins, B.J. Newman, J.M. Thummel, S.P. Olesen, M. Grunnet, and E.M. Jorgensen. 2008. Single-copy insertion of transgenes in Caenorhabditis elegans. Nat Genet. 40:1375-1383.
Galy, V., P. Askjaer, C. Franz, C. Lopez-Iglesias, and I.W. Mattaj. 2006. MEL-28, a novel nuclear-envelope and kinetochore protein essential for zygotic nuclear-envelope assembly in C. elegans. Curr Biol. 16:1748-1756.
Gonzalez-Aguilera, C., K. Ikegami, C. Ayuso, A. de Luis, M. Iniguez, J. Cabello, J.D. Lieb, and P. Askjaer. 2014. Genome-wide analysis links emerin to neuromuscular junction activity in Caenorhabditis elegans. Genome Biol. 15:R21.
Morales-Martinez, A., A. Dobrzynska, and P. Askjaer. 2015. Inner nuclear membrane protein LEM-2 is required for correct nuclear separation and morphology in C. elegans. J Cell Sci. 128:1090-1096.
Rodenas, E., C. Gonzalez-Aguilera, C. Ayuso, and P. Askjaer. 2012. Dissection of the NUP107 nuclear pore subcomplex reveals a novel interaction with spindle assembly checkpoint protein MAD1 in Caenorhabditis elegans. Mol Biol Cell. 23:930-944.
