# Supplementary material for: Identification of Conserved MEL-28/ELYS Domains with Essential Roles in Nuclear Assembly and Chromosome Segregation
Source: PLoS Genet. 2016 Jun 24;12(6):e1006131. doi: 10.1371/journal.pgen.1006131 (PMC4920428; doi:10.1371/journal.pgen.1006131)
Supplement: S2 Table — (XLSX) [file pgen.1006131.s018.xlsx]

## Sheet: S2_Table_Primers
Construct name	Forward primer	Reverse primer
ELYS(1-2275)	5’-gtccggactcagatctcgagctATGGCGGCGGAGCGGCGCTGTGGAAGTATG-3’	5’-gaagcttgagctcgagTTACAGCATTTTTCTGCGTAAAATTTGCTT-3’
ELYS(1-329)	5’-gtccggactcagatctcgagctATGGCGGCGGAGCGGCGCTGTGGAAGTATG-3’	5’-gaagcttgagctcgagTAAGATTTGTCCTGATGCC-3’
ELYS(1-1101)	5’-gtccggactcagatctcgagctATGGCGGCGGAGCGGCGCTGTGGAAGTATG-3’	5’-gaagcttgagctcgagCGAATACACTATAGGAGATGG-3’
ELYS(1-1700)	5’-gtccggactcagatctcgagctATGGCGGCGGAGCGGCGCTGTGGAAGTATG-3’	5’-gaagcttgagctcgagCTGTTCCATTGTATCTGAAGT-3’
ELYS(600-1700)	5’-gtccggactcagatctcgagctGTGGTTCTCACAAAAGAG-3’	5’-gaagcttgagctcgagCTGTTCCATTGTATCTGAAGT-3’
ELYS(1430-1700)	5’-gtccggactcagatctcgagctATCTTCACCCAGAAGTCC-3’	5’-gaagcttgagctcgagCTGTTCCATTGTATCTGAAGT-3’
ELYS(179-22759	5’-gtccggactcagatctcgagctCTATGTTTGGATGACTTGTC-3’	5’-gaagcttgagctcgagTTACAGCATTTTTCTGCGTAAAATTTGCTT-3’
ELYS(476-2275)	5’-gtccggactcagatctcgagctGAGCAGTTTTTTAATCCAAG-3’	5’-gaagcttgagctcgagTTACAGCATTTTTCTGCGTAAAATTTGCTT-3’
ELYS(600-2275)	5’-gtccggactcagatctcgagctGTGGTTCTCACAAAAGAG-3’	5’-gaagcttgagctcgagTTACAGCATTTTTCTGCGTAAAATTTGCTT-3’
ELYS(1430-2275)	5’-gtccggactcagatctcgagctATCTTCACCCAGAAGTCC-3’	5’-gaagcttgagctcgagTTACAGCATTTTTCTGCGTAAAATTTGCTT-3’
ELYS(1700-2275)	5’-gtccggactcagatctcgagctCAGTCCATTCATGAAAC-3’	5’-gaagcttgagctcgagTTACAGCATTTTTCTGCGTAAAATTTGCTT-3’
ELYS(1851-2275)	5’-gtccggactcagatctcgagctAAAAGATTAAAATCATCTCA-3’	5’-gaagcttgagctcgagTTACAGCATTTTTCTGCGTAAAATTTGCTT-3’
ELYS(1851-2034)	5’-gtccggactcagatctcgagctAAAAGATTAAAATCATCTCA-3’	5’-gaagcttgagctcgagTGGTTTTCCAACATCAAC-3’
ELYS(2034-2275)	5’-gtccggactcagatctcgagctCCAGCTTTAGGAAAATCC-3’	5’-gaagcttgagctcgagTTACAGCATTTTTCTGCGTAAAATTTGCTT-3’
pBN180	(B633) 5'-aacgtcgtgactgggaaaac-3'	(B634) 5'-ggtgccaacttttctatacaaag-3'
pBN207	(B724) 5'-CTACCATAGGCACCACGAGgttttagagctagaaatagcaagt-3'	(B635) 5'-caagacatctcgcaataggag-3'
pBN220	(B790) 5'-ATCAAGGATACGAGTGTTGGgttttagagctagaaatagcaagt-3'	(B635) 5'-caagacatctcgcaataggag-3'
pBN114	(B466) 5'-gagccggcGACGATGGAGCATATCGTGA-3'	(B470) 5'-cagctagctcaTTGAACGGGTAGAGATGATCTGA-3'
pBN115	(B468) 5'-gagccggcGCTCCGATGACAGTGACAATCGGA-3'	(B471) 5'-cagctagctcatcaTGGTCTATCTTCCTCAACAGC-3'
pBN116	(B468) 5'-gagccggcGCTCCGATGACAGTGACAATCGGA-3'	(B469) 5'-gcgctagCTAAAGTGCAGATGACGA-3'
pBN128	(B468) 5'-gagccggcGCTCCGATGACAGTGACAATCGGA-3'	(B542) 5'-cagctagctcaatcgtcttggttttcgaaag-3'
pBN129	(B541) 5'-gagccggcACTTTCGAAAACCAAGACGA-3'	(B469) 5'-gcgctagCTAAAGTGCAGATGACGA-3'
pBN131	(B548) 5'-gagccggcGACCCGATCAGACAGCAAAGA-3'	(B471) 5'-cagctagctcatcaTGGTCTATCTTCCTCAACAGC-3'
pBN150	(B548) 5'-gagccggcGACCCGATCAGACAGCAAAGA-3'	(B467) 5'-cagctagctcaCGCAGTCTTCTGACGACCTCTT-3'
pBN169	(B586) 5'-gcGCATGCgcggccgcATATCAGTTTTTAAAAAATTAAACCATAAAACAAATAATATAAC-3'	(B587) 5'-gcggtaccTCTCTGTCTGAAACATTCAATTG-3'
pBN171	(B466) 5'-gagccggcGACGATGGAGCATATCGTGA-3'	(B635) 5'-caagacatctcgcaataggag-3'
pBN179	(B586) 5'-gcGCATGCgcggccgcATATCAGTTTTTAAAAAATTAAACCATAAAACAAATAATATAAC-3'	(B588) 5'-tgagccggcTTTGTATAGTTCATCCATGCC-3'
pBN186	(B669) 5'-AACTTCAGGCATATCTTCGTCGTC-3'	(B673) 5'-cccgggCTGCAGGAATTCGATATCAAGCT-3'
pBN187	(B669) 5'-AACTTCAGGCATATCTTCGTCGTC-3'	(B673) 5'-cccgggCTGCAGGAATTCGATATCAAGCT-3'
pBN198	(B468) 5'-gagccggcGCTCCGATGACAGTGACAATCGGA-3'	(B726) 5'-cagctagctcaAACTTCAGGCATATCTTCGTCGTC-3'
PCR1 (l2m)	(B466) 5'-gagccggcGACGATGGAGCATATCGTGA-3'	(B585) 5'-cAgaTgcTTTGTAGgACCATGAAgaTATATCAAAAATAGCTGC-3'
PCR2 (l2m)	(B584) 5'-TTCATGGTcCTACAAAgcAtcTggCGGTCGAGTATCTACAGAT-3'	(B470) 5'-cagctagctcaTTGAACGGGTAGAGATGATCTGA-3'
#1255	(B466) 5'-gagccggcGACGATGGAGCATATCGTGA-3'	(B470) 5'-cagctagctcaTTGAACGGGTAGAGATGATCTGA-3'
dpy-10(cn64) Donor oligonucleotide for CRISPR	(B725) 5'-CACTTGAACTTCAATACGGCAAGATGAGAATGACTGGAAACCGTACCGCATGCGGTGCCTATGGTAGCGGAGCTTCACATGGCTTCAGACCAACAGCCTAT-3'
pAF3	5’-aaactagtATGGATAATGAAAATTCGTCC-3’	5’-aaactagtCTATTGTTTAGCACGGCGAGC-3’
pAF66	5’-aaactagtATGGATAATGAAAATTCGTCC-3’	5’-aaactagttCAATCAATGACATATTGGACAACG-3’
pAF67	5’-aaactagtATGGATAATGAAAATTCGTCC-3’	5’-ttaactagtctaCGTCGGTGCCGATTTGTCGTC-3’
pAF86 fragment 1	5’-aaactagtATGGATAATGAAAATTCGTCC-3’	5’-aaaaaaagcggccgcGTAGTAGACGATAACGTTG-3’
pAF86 fragment 2	5’-aaaaaaagcggccgcAAAACAATTGGCACTTGAAACTATCAAAATCATGAC-3’	5’-aagagctcactagtCTATTGTTTAGCACGGCGAG-3’
pAF114 fragment 1	5’-aaactagtATGGATAATGAAAATTCGTCC-3’	5’-aaaaaaagcggccgcCACTACATTTTTCTCTGAATCC-3’
pAF114 fragment 2	5’-aagcggccgcGGAAACTCCTCCCATGGAAG -3’	5’-aagagctcactagtCTATTGTTTAGCACGGCGAG-3’
pALI2	5’-aaactagtatgACTCCTCCCATGGAAGATACG-3’	5’-aaactagtCTATTGTTTAGCACGGCGAGC-3’
pALI3	5’-aaactagtatgGAGAAAGTATTCTCAATGAAAGATGACG-3’	5’-aaactagtCTATTGTTTAGCACGGCGAGC-3’
pALI8	5’-aaactagtatgGTCAAACTGCCTGCTCTCATCAGG-3’	5’-aaactagtCTATTGTTTAGCACGGCGAGC-3’
pALI9	5’-aaactagtATGGATAATGAAAATTCGTCC-3’	5’-aaactagtctaTGGAGTGGTTGGCTCTTCCACC-3’
pMSM3	5’-aaactagtatgGAAGAGCCAACCACTCCAAAACGC-3’	5’-aaactagtCTATTGTTTAGCACGGCGAGC-3’
pMSM4	5’-aaactagtatgGACAAATCGGCACCGACGACGCC-3’	5’-aaactagtCTATTGTTTAGCACGGCGAGC-3’
pMSM5 fragment 1	5’-aaactagtATGGATAATGAAAATTCGTCC-3’	5’-aagcggccgcGTTCTGGATCTTCATCCAGTCAATTCTGG-3’
pMSM5 fragment 2	5’-aagcggccgcTTTCGCTTCTGTCAATGACAAAACAGAAAGAAAGCGG -3’	5’-aagagctcactagtCTATTGTTTAGCACGGCGAG-3’
pMSM6	5’-aaactagtatgTTCGCTTCTGTCAATGACAAAACAGAAAGAAAGCGG-3’	5’-aaactagtCTATTGTTTAGCACGGCGAGC-3’
For primers used to clone ELYS fragments, capital and small letters indicate the sequences for hELYS and In-Fusion reaction, respectively. Underlines indicate XhoI site.
For primers used for pAF, pALI, and pMSM plasmids, capital letters indicate mel-28 sequences and underlined letters indicate restriction enzyme sites.
