# Supplementary material for: Identification of Conserved MEL-28/ELYS Domains with Essential Roles in Nuclear Assembly and Chromosome Segregation
Source: PLoS Genet. 2016 Jun 24;12(6):e1006131. doi: 10.1371/journal.pgen.1006131 (PMC4920428; doi:10.1371/journal.pgen.1006131)
Supplement: S3 Table — (XLSX) [file pgen.1006131.s019.xlsx]

## Sheet: S3_Table_Strains
Strain	Description	Genotype	Method	Reference
AGF001	Balanced mel-28(t1684) mutant	mel-28(t1684)/qC1 dpy-19(e1259) glp-1(q339) [qIs26] III	PF405 crossed to N2, self-fertilized F1 then crossed to PF405 again	Fernandez et al., 2014
AGF009	Expression of GFP::MEL-28 aa1-1629 (ΔAT-hook)	unc-119(ed3) III; Is[unc-119(+) + Ppie-1::GFP::MEL-28 aa1-1629 ] ?	Particle bombardment of plasmid pAF67 into DP38.	This study
AGF024	Expression of GFP::MEL-28 Δaa1140-1186	unc-119(ed3) III; Is[unc-119(+) + Ppie-1::GFP::MEL-28 Δaa1140-1186 ] ?	Particle bombardment of plasmid pAF114 into DP38.	This study
AGF031	Balanced mel-28(t1684) mutant expressing GFP::MEL-28 Δaa1140-1186	mel-28(t1684) III; Is[unc-119(+) + Ppie-1::GFP::MEL-28 Δaa1140-1186 ] ? May carry unc-119(ed3) III	AGF024 crossed with AGF001 twice	This study
AGF033	Balanced mel-28(t1684) mutant expressing GFP::MEL-28 aa1-1629 (ΔAT-hooks)	mel-28(t1684) III; Is[unc-119(+) + Ppie-1::GFP::MEL-28 aa1-1629 ] ? May carry unc-119(ed3) III	AGF009 crossed with AGF001 twice	This study
AGF039-AGF040	Expression of GFP::MEL-28 aa1188-1784	unc-119(ed3) III; Is[unc-119(+) + Ppie-1::GFP::MEL-28 aa1188-1784] ?	Particle bombardment of plasmid pALI2 into DP38.	This study
AGF041-AGF043	Expression of GFP::MEL-28 aa826-1784	unc-119(ed3) III; Is[unc-119(+) + Ppie-1::GFP::MEL-28 aa826-1784] ?	Particle bombardment of plasmid pALI3 into DP38.	This study
AGF047-AGF049	Expression of GFP::MEL-28 aa508-1784	unc-119(ed3) III; Is[unc-119(+) + Ppie-1::GFP::MEL-28 aa508-1784] ?	Particle bombardment of plasmid pALI8 into DP38.	This study
AGF050	Balanced mel-28(t1684) mutant expressing GFP::MEL-28 aa508-1784	mel-28(t1684) III; Is[unc-119(+) + Ppie-1::GFP::MEL-28 aa508-1784] ? May carry unc-119(ed3) III	AGF047 crossed with AGF001 twice	This study
AGF055-AGF058	Expression of GFP::MEL-28 aa1624-1784	unc-119(ed3) III; Is[unc-119(+) + Ppie-1::GFP::MEL-28 aa1624-1784 ?	Particle bombardment of plasmid pMSM4 into DP38.	This study
AGF059	Expression of GFP::MEL-28 Δaa1745-1784 (Δlast AT-hook)	unc-119(ed3) III; Is[unc-119(+) + Ppie-1::GFP::MEL-28 aa1-1744] ?	Particle bombardment of plasmid pALI9 into DP38.	This study
AGF060-AGF065	Expression of GFP::MEL-28 aa1740-1784	unc-119(ed3) III; Is[unc-119(+) + Ppie-1::GFP::MEL-28 aa1740-1784 ] ?	Particle bombardment of plasmid pMSM3 into DP38.	This study
AGF066	Expression of GFP::MEL-28 Δaa498-956	unc-119(ed3) III; Is[unc-119(+) + Pmex-5::GFP::MEL-28 Δaa498-956 ] ?	Particle bombardment of plasmid pMSM5 into DP38.	This study
AGF072-AGF077	Expression of GFP::MEL-28 aa1-765	unc-119(ed3) III; Is[unc-119(+) + Ppie-1::GFP::MEL-28 aa1-765] ?	Particle bombardment of plasmid pAF66 into DP38.	This study
AGF089	Balanced mel-28(t1684) mutant expressing GFP::MEL-28 Δaa498-956	mel-28(t1684)/qC1 III; Is[unc-119(+) + Pmex-5::GFP::MEL-28 Δaa498-956 ] ? May carry unc-119(ed3) III	AGF066 crossed with AGF001 twice	This study
AGF091	Balanced mel-28(t1684) mutant expressing GFP::MEL-28 Δaa1745-1784 (Δlast AT-hook)	mel-28(t1684)/qC1 III; Is[unc-119(+) + Ppie-1::GFP::MEL-28 aa1-1744] ? May carry unc-119(ed3) III	AGF059 crossed with AGF001 twice	This study
BN189	Expression of mCherry::HIS-58	bqSi189[pBN13(unc-119(+) Plmn-1::mCherry::his-58)] II; may carry unc-119(ed9) III.	MosSCI co-injection of EG4322 with plasmids pBN13, pBN40, pBN41, pBN42 and pJL43.1; outcrossed twice with N2.	This study
BN215	Expression of GFP::MEL-28 full length	bqSi215[pBN97(unc-119(+) Phsp-16.41::gfp::mel-28)] II	MosSCI co-injection of EG4322 with plasmids pBN1, pBN97, pCFJ90, pCFJ104 and pJL43.1; outcrossed twice with N2.	This study
BN248	Expression of GFP::MEL-28 Δaa1239-1728	bqSi248[pBN117(unc-119(+) Phsp-16.41::gfp::mel-28 ∆aa1239-1728)] II	MosSCI co-injection of EG4322 with plasmids pBN1, pBN117, pCFJ90, pCFJ104 and pJL43.1; outcrossed twice with N2.	This study
BN249	Expression of GFP::MEL-28 aa209-709	bqSi249[pBN114(unc-119(+) Phsp-16.41::gfp::mel-28 aa209-709)] II	MosSCI co-injection of EG4322 with plasmids pBN1, pBN114, pCFJ90, pCFJ104 and pJL43.1; outcrossed twice with N2.	This study
BN250	Expression of GFP::MEL-28 aa846-1601	bqSi250[pBN116(unc-119(+) Phsp-16.41::gfp::mel-28 aa846-1601)] II	MosSCI co-injection of EG4322 with plasmids pBN1, pBN116, pCFJ90, pCFJ104 and pJL43.1; outcrossed twice with N2.	This study
BN251	Expression of GFP::MEL-28 aa846-1350	bqSi251[pBN115(unc-119(+) Phsp-16.41::gfp::mel-28 aa846-1350)] II	MosSCI co-injection of EG4322 with plasmids pBN1, pBN115, pCFJ90, pCFJ104 and pJL43.1; outcrossed twice with N2.	This study
BN276	Expression of GFP::MEL-28 aa846-1071	bqSi276[pBN146(unc-119(+) Phsp-16.41::gfp::mel-28 aa846-1071)] II	MosSCI co-injection of EG4322 with plasmids pBN1, pBN146, pCFJ90, pCFJ104 and pJL43.1; outcrossed twice with N2.	This study
BN277	Expression of GFP::MEL-28 aa1161-1601	bqSi277[pBN129(unc-119(+) Phsp-16.41::gfp::mel-28 aa1161-1601)] II	MosSCI co-injection of EG4322 with plasmids pBN1, pBN129, pCFJ90, pCFJ104 and pJL43.1; outcrossed twice with N2.	This study
BN282	Expression of GFP::MEL-28 aa846-1167	bqSi282[pBN128(unc-119(+) Phsp-16.41::gfp::mel-28 aa846-1167)] II	MosSCI co-injection of EG4322 with plasmids pBN1, pBN128, pCFJ90, pCFJ104 and pJL43.1; outcrossed twice with N2.	This study
BN283	Expression of GFP::MEL-28 aa681-1350	bqSi283[pBN131(unc-119(+) Phsp-16.41::gfp::mel-28 aa681-1350)] II	MosSCI co-injection of EG4322 with plasmids pBN1, pBN131, pCFJ90, pCFJ104 and pJL43.1; outcrossed twice with N2.	This study
BN295	Expression of GFP::MEL-28 aa681-929	bqSi295[pBN150(unc-119(+) Phsp-16.41::gfp::mel-28 aa681-929)] II	MosSCI co-injection of EG4322 with plasmids pBN1, pBN150, pCFJ90, pCFJ104 and pJL43.1; outcrossed twice with N2.	This study
BN297 and BN384	Expression of GFP::MEL-28 aa1239-1601	bqSi297/384[pBN157(unc-119(+) Phsp-16.41::gfp::mel-28 aa1239-1601)] II	MosSCI co-injection of EG4322 with plasmids pBN1, pBN157, pCFJ90, pCFJ104 and pJL43.1; outcrossed twice with N2.	This study
BN311	Expression of GFP::MEL-28 full length	bqSi311[pBN179(unc-119(+) Pmex-5::gfp::mel-28)] II	MosSCI co-injection of EG4322 with plasmids pBN1, pBN179, pCFJ90, pCFJ104, pCFJ601 and pMA122; outcrossed twice with N2.	This study
BN312, BN344-BN348	Expression of MEL-28_l2m::GFP	bqSi312/344-348[pBN171(unc-119(+) Pmel-28(1.1kb)::mel-28_loop2mut::gfp)] II	MosSCI co-injection of EG4322 with plasmids pBN1, pBN171, pCFJ90, pCFJ104, pCFJ601 and pMA122; outcrossed twice with N2.	This study
BN337	Balanced mel-28 deletion strain expressing MEL-28_l2m::GFP	bqSi312[pBN171(unc-119(+) Pmel-28(1.1kb)::mel-28loop2mut::gfp)] II; mel-28(t1684) unc-32(e189)/qC1 dpy-19(e1259) glp-1(q339) III; possibly also him-3(e1147) IV.	BN312 crossed with GE2633 twice	This study
BN339	Balanced mel-28(t1684) mutant expressing GFP::MEL-28 Δaa1239-1728	bqSi248[pBN117(unc-119(+) Phsp16.41::gfp::mel-28] II; mel-28(t1684) unc-32(e189) III; possibly also him-3(e1147) IV.	BN248 crossed with GE2633 twice	This study
BN373	Expression of MEL-28_aa1-956_l2m::GFP	bqSi373[pBN186(unc-119(+) Pmel-28(1.1kb)::mel-28_loop2mut aa1-956::gfp)] II	MosSCI co-injection of EG4322 with plasmids pBN1, pBN171, pCFJ90, pCFJ104, pCFJ601 and pMA122; outcrossed twice with N2.	This study
BN409 and BN427	Expression of MEL-28_aa1-956::GFP	bqSi409/427[pBN187(unc-119(+) Pmel-28(1.1kb)::mel-28 aa1-956::gfp)] II	MosSCI co-injection of EG4322 with plasmids pBN1, pBN187, pCFJ90, pCFJ104, pCFJ601 and pMA122.	This study
BN410	Expression of GFP::MEL-28 Δaa498-956	bqSi410[pMSM5(unc-119(+) Pmex-5::gfp::mel-28 Δaa498-956)] II	MosSCI co-injection of EG4322 with plasmids pBN1, pMSM5, pCFJ90, pCFJ104, pCFJ601 and pMA122.	This study
BN411	Expression of GFP::MEL-28 aa957-1784	bqSi411[pMSM6(unc-119(+) Pmex-5::gfp::mel-28 aa957-1784)] II	MosSCI co-injection of EG4322 with plasmids pBN1, pMSM6, pCFJ90, pCFJ104, pCFJ601 and pMA122.	This study
BN414-BN416	Expression of GFP::MEL-28 aa846-956	bqSi414-416[pBN198(unc-119(+) Phsp-16.41::gfp::mel-28 aa846-956)] II	MosSCI co-injection of EG4322 with plasmids pBN1, pBN198, pCFJ90, pCFJ104, pCFJ601 and pMA122. outcrossed twice with N2.	This study
BN419	Expression of GFP	bqSi419[pBN16(unc-119(+) Phsp-16.41::gfp)] II	MosSCI co-injection of EG4322 with plasmids pBN1, pBN16, pCFJ90, pCFJ104, pCFJ601 and pMA122.	This study
BN426	Expression of GFP::MEL-28 by GFP knock-in	mel-28(bq5[gfp::mel-28]) III	CRISPR-Cas9 co-injection of N2 with plasmids #1286 Cas9, pBN207 dpy-10 sgRNA, #1397 mel-28 repair template, pBN220 mel-28 sgRNA and primer B725 dpy-10(cn64). Outcrossed to N2 twice.	This study
BN440	Balanced mel-28(t1684) mutant expressing mCherry::HIS-58	bqSi189[pBN13(unc-119(+) Plmn-1::mCherry::his-58)] II; mel-28(t1684) unc-32(e189)/qC1 dpy-19(e1259) glp-1(q339) III. May carry him-3(e1147) IV.	BN189 crossed with GE2633 twice	This study
BN452	Expression of GFP::MEL-28 and mCherry::HIS-58	bqSi189[pBN13(unc-119(+) Plmn-1::mCherry::his-58)] II; mel-28(bq5[gfp::mel-28]) III	BN440 crossed with BN426	This study
BN464	Balanced mel-28(t1684) mutant expressing mCherry::HIS-58 and GFP::TBB-2	bqSi189[pBN13(unc-119(+) Plmn-1::mCherry::his-58)] II; mel-28(t1684) unc-32(e189)/qC1 dpy-19(e1259) glp-1(q339) III; ojIs1[unc-119(+) pie-1::GFP::tbb-2] V (?). May carry him-3(e1147) IV.	XA3531 crossed with BN440.	This study
DP38	Strain for bombardment	unc-119(ed3) III		CGC
EG4322	Strain for integration on chr II by MosSCI	ttTi5605 II; unc-119(ed3) III		Frokjaer-Jensen et al., 2008
GE2633	Balanced mel-28(t1684) mutant	mel-28(t1684) unc-32(e189)/qC1 dpy-19(e1259) glp-1(q339) III; him-3(e1147) IV.		Gönczy et al., 1999
PF402	Expression of GFP::MEL-28 full length	unc-119(ed3) III; Is[unc-119(+) + Ppie-1::GFP::MEL-28 ] ?	Particle bombardment of plasmid pAF3 into DP38.	Fernandez and Piano, 2006
PF404	mel-28(t1684) mutant expressing GFP::MEL-28 full-length	mel-28(t1684) unc-32(e189) III; Is[unc-119(+) + Ppie-1::GFP::MEL-28 ] ?	PF402 crossed with GE2633	This study
PF405	mel-28(t1684) unc-32(e189) balanced by qC1	mel-28(t1684) unc-32(e189)/qC1 dpy-19(e1259) glp-1(q339) [qIs26] III		Fernandez et al., 2014
PF407-PF408	Expression of GFP::MEL-28 Δaa566-778	unc-119(ed3) III; Is[unc-119(+) + Ppie-1::GFP::MEL-28 Δaa566-778 ] ?	Particle bombardment of plasmid pAF86 into DP38.	this study
XA3531	Balanced mel-28(t1684) mutant expressing GFP::TBB-2	mel-28(t1684) unc-32(e189)/qC1 dpy-19(e1259) glp-1(q339) III; ojIs1[unc-119(+) pie-1::GFP::tbb-2] V (?)		Galy et al., 2006
l2m = mutation of 5 amino acids in loop2 (D409S / Y412S / R415A / V416S / P415G)
Fernandez, A.G., and F. Piano. 2006. MEL-28 is donwstream of the Ran Cycle and is required for nuclear-envelope function and chromatin maintenance. Current Biology. 16:1757-1763
Fernandez A.G., E.K. Mis,A. Lai, M. Mauro, A. Quental, C. Bock, and F. Piano. 2014. Uncovering buffered pleiotropy: a genome-scale screen for mel-28 genetic interactors in Caenorhabditis elegans. G3. 4:185-96.
Frokjaer-Jensen, C., M.W. Davis, C.E. Hopkins, B.J. Newman, J.M. Thummel, S.P. Olesen, M. Grunnet, and E.M. Jorgensen. 2008. Single-copy insertion of transgenes in Caenorhabditis elegans. Nat Genet. 40:1375-1383.
Galy, V., P. Askjaer, C. Franz, C. Lopez-Iglesias, and I.W. Mattaj. 2006. MEL-28, a novel nuclear-envelope and kinetochore protein essential for zygotic nuclear-envelope assembly in C. elegans. Curr Biol. 16:1748-1756.
Gönczy, P., H. Schnabel, T. Kaletta, A. D. Amores, T. Hyman, and R. Schnabel. 1999. Dissection of cell division processes in the one cell stage Caenorhabditis elegans embryo by mutational analysis. J Cell Biol. 144:927-946.
